# Supplementary material for: Feasibility of a ctDNA multigenic panel for non‐small‐cell lung cancer early detection and disease surveillance
Source: Mol Oncol. 2025 Oct 10;20(3):629–36. doi: 10.1002/1878-0261.70131 (PMC13042580; doi:10.1002/1878-0261.70131)
Supplement: Supplementary file 5 — Table S1. Overview of treatments administered by a subset of pretreated patients prior to plasma collection. Table S2. Sequencing analysis parameters of the samples. [file MOL2-20-629-s004.xlsx]

## Sheet: Table_S1
ID	Treatment Type	Treatment detail	Treament after disease progression
AD_36	surgery	No systemic treatment	-
AD_82	surgery	No systemic treatment	-
AD_216	palliative chemotherapy	carboplatin + taxol	palliative chemotherapy
AD_205	palliative chemotherapy	carboplatin + paclitaxel	dacotinib
AD_105	neodjuvant chemotherapy + RT	carboplatin + paclitaxel / 60cGy	concomitant chemotherapy with radiotherapy
AD_130	Palliative care	-	-
AD_232	adjuvant chemotherapy + surgery + RT	cisplain + docetaxel / 200cGy	-
AD_235	surgery + adjuvant TKI	geftinib	erlotinib

## Sheet: Table_S2
ID	Gene	Variant	Median Read Coverage	Median Molecular Coverage	Limit of Detection (range)	Raw Read Depth	Molecular Depth	WT molecular counts	Altered Allele Molecular Counts	Variant allele frequency %	p-value	Phred Qual Score
AD_70	ALK	p.R1275Q	137725	2957	0.1012 - 0.1218	138530	3357	3355	2	0.06	0.2386	6.22329
	TP53	p.R175H				115823	2162	2159	3	0.14	0.02715	15.6631
AD_105	EGFR	p.E709K	135267	2957	0.1012 - 0.1191	156714	3525	3505	20	0.6	0.00001	145.084
	BRAF	p.G469A				124077	3120	3118	2	0.06	0.20677	6.84522
	TP53	p.G245V				175528	3013	3009	4	0.13	0.02065	16.8502
	TP53	p.Y220C				147992	2515	2513	2	0.08	0.13492	8.6992
AD_181	BRAF	p.G466E	114737	3529	0.0848 - 0.1178	107306	3569	3563	6	0.17	0.00282	25.5049
AD_235	EGFR	p.E746_A750del	177373	5272	0.0582 - 0.0730	183240	5140	5122	18	0.35	0.00001	101.052
AD_276	-	-	151174	4504	0.0665 - 0.0813	-	-	-	-	-	-	-
AD_221	-	-	137835	3149	0.0951 - 0.1240	-	-	-	-	-	-	-
AD_232	KRAS	p.G12D	133838	4859	0.0616 - 0.0844	105968	3905	3896	9	0.23	0.00005	42.924
AD_220	-	-	118876	4755	0.0630 - 0.0888	-	-	-	-	-	-	-
AD_280	-	-	142319	3521	0.0850 - 0.1068	-	-	-	-	-	-	-
LS_4	-	-	88859	1468	0.2038 - 0.2683	-	-	-	-	-	-	-
LS_1	EGFR	p.E709K	99966	2226	0.1345 - 0.1638	118314	2631	2621	10	0.38	0.00001	63.9584
LS_2*	TP53	p.R248Q	122544	2716	0.1102 - 0.1442	163675	2913	2911	2	0.07	0.17634	7.53651
LS_2**	TP53	p.Y220C	136486	2667	0.1122 - 0.1320	139730	2289	2285	4	0.17	0.00765	21.1623
LS_3*	-	-	78672	1870	0.1600 - 0.1841	-	-	-	-	-	-	-
LS_3**	-	-	188974	4031	0.0743 - 0.0857	-	-	-	-	-	-	-
AD_36	TP53	p.R337L	62095	2603	0.1150 - 0.1511	67447	3055	3051	4	0.13	0.02162	16.6524
AD_216	KRAS	p.G12V	90454	2644	0.1132 - 0.1334	79068	2232	2225	7	0.31	0.00004	44.3738
	TP53	p.V157F				95389	2248	2243	5	0.22	0.00141	28.4573
AD_159	TP53	p.R282W	38044	3903	0.0767 - 0.0892	43885	3485	3482	3	0.09	0.10328	9.85974
AD_168	-	-	19928	465	0.6426 - 2.3335	-	-	-	-	-	-	-
AD_150	KRAS	p.G12C	74172	5951	0.0579 - 0.0624	68529	5583	4492	1091	19.54	0.00001	23726.7
	TP53	p.G154V				66398	3842	2984	858	22.33	0.00001	19336.3
AD_179	KRAS	p.G12V	57581	5433	0.0583 - 0.0677	54628	5025	4445	579	11.52	0.00001	10953.0
AD_142	KRAS	p.G12C	43032	1641	0.1824 - 0.2288	37314	1342	1202	140	10.43	0.00001	2462.32
AD_174	PIK3CA	p.E542K	64404	5268	0.0577 - 0.0718	79277	5569	5552	17	0.3	0.00001	86.7457
	KRAS	p.G12C				63479	4677	4619	58	1.24	0.00001	574.063
	TP53	p.R249S				89415	5069	5066	3	0.06	0.25079	6.00694
AD_130	-	-	65230	6122	0.0577 - 0.0632	-	-	-	-	-	-	-
AD_221	-	-	31882	1025	0.2918 - 0.3709	-	-	-	-	-	-	-
AD_92	KRAS	p.Q61H	65111	2436	0.1229 - 0.1483	65380	2663	2661	2	0.07	0.1539	8.12769
	KRAS	p.G12V				54436	1993	1990	3	0.15	0.02192	16.5919
	TP53	p.G245C				55862	1866	1713	153	8.2	0.00001	2730.9
AD_91	TP53	p.Y220C	65149	4964	0.0603 - 0.0825	68075	3116	3113	3	0.1	0.07443	11.2828
AD_140	-		137835	3149	0.0951 - 0.1240	-	-	-	-	-	-	-
AD_205	EGFR	p.T790M	54663	3746	0.0799 - 0.1032	35756	2374	2372	2	0.08	0.12094	9.17433
	KRAS	p.G12V				49311	3422	3420	2	0.06	0.24922	6.0342
	TP53	p.R273C				65859	3411	3409	2	0.06	0.24825	6.05119
	TP53	p.H214R				49483	2407	1246	1161	48.24	0.00001	30002.4
AD_223	-	-	143798	6944	0.0584 - 0.0652	-	-	-	-	-	-	-
AD_177	KRAS	p.G13D	53474	1593	0.1878 - 0.2203	52473	1492	1485	7	0.47	0.00001	53.1623
AD_35	MAP2K1	p.P124Q	54350	1931	0.1550 - 0.1891	59287	2041	1741	300	14.7	0.00001	5754.6
AD_82	TP53	p.G154V	76679	2318	0.1291 - 0.1635	56832	1311	1218	93	7.1	0.00001	1474.8
(*) First moment ; (**) Second moment.
